# Supplementary material for: Monitoring Fish Biodiversity in the Pelagic Zone of the Western Indian Ocean Using Environmental DNA Metabarcoding
Source: Biology (Basel). 2025 Sep 4;14(9):1194. doi: 10.3390/biology14091194 (PMC12467256; doi:10.3390/biology14091194)
Supplement: Supplementary file 1 [file biology-14-01194-s001.zip]

Archive with 1 entries (1 files):
- biology-3762642-supplementary.pdf
